# Supplementary material for: Associating transcriptomics data with inflammatory markers to understand tumour microenvironment in hepatocellular carcinoma
Source: Cancer Med. 2022 Jun 18;12(1):696–711. doi: 10.1002/cam4.4941 (PMC9844659; doi:10.1002/cam4.4941)
Supplement: Supplementary file 1 — Appendix S1 [file CAM4-12-696-s001.zip]

Archive with 5 entries (5 files):
- Additional file 3 - Table S1-S2-S3.xlsx
- Additional file 4 - Table S1-S2.xlsx
- CAM4_4941_Additional Figures and Tables.7z
- cam44941-sup-0001-TableS1.docx
- cam44941-sup-0002-FigureS1.pdf
