# Supplementary material for: Associating transcriptomics data with inflammatory markers to understand tumour microenvironment in hepatocellular carcinoma
Source: Cancer Med. 2022 Jun 18;12(1):696–711. doi: 10.1002/cam4.4941 (PMC9844659; doi:10.1002/cam4.4941)
Supplement: Supplementary file 1 — Appendix S1 [file CAM4-12-696-s001.zip › Additional file 3 - Table S1-S2-S3.xlsx]

## Sheet: Sheet1
Table S1 HCCDB3 Data
Genes	Frequency in adjacent samples	Frequency in HCC samples	difference	absolute difference
PTTG1	5	2	3	3
PLVAP	4	1	3	3
ECM1	3	1	2	2
UBE2C	2	4	-2	2
FCN3	1	3	-2	2
AURKA	1	3	-2	2
CLEC1B	4	3	1	1
MT1F	4	3	1	1
CCT3	3	2	1	1
DDX39A	2	1	1	1
VIPR1	2	1	1	1
RND3	3	0	0	0
CYP1A2	2	0	0	0
							Table S3 HCCDB6 Data
							Genes	Frequency in adjacent samples	Frequency in HCC samples	difference	absolute difference
Table S2 HCCDB4 Data							UBE2C	1	5	-4	4
Genes	Frequency in adjacent samples	Frequency in HCC samples	difference	absolute difference			CYP1A2	3	0	3	3
PLVAP	2	7	-5	5			ECM1	2	5	-3	3
CYP1A2	6	3	3	3			CLEC1B	2	4	-2	2
ECM1	5	2	3	3			PLVAP	2	4	-2	2
RND3	5	2	3	3			AURKA	2	4	-2	2
PTTG1	1	4	-3	3			MT1F	1	3	-2	2
AURKA	4	2	2	2			DDX39A	4	5	-1	1
DDX39A	2	4	-2	2			PTTG1	3	2	1	1
UBE2C	5	4	1	1			FCN3	2	3	-1	1
MT1F	4	3	1	1			RND3	1	2	-1	1
FCN3	2	3	-1	1			VIPR1	4	4	0	0
VIPR1	4	4	0	0			CCT3	3	3	0	0
CLEC1B	3	3	0	0
CCT3	3	3	0	0
### Yellow highlighted genes are 3rd Quantile of absolute differences
