# Supplementary material for: Associating transcriptomics data with inflammatory markers to understand tumour microenvironment in hepatocellular carcinoma
Source: Cancer Med. 2022 Jun 18;12(1):696–711. doi: 10.1002/cam4.4941 (PMC9844659; doi:10.1002/cam4.4941)
Supplement: Supplementary file 1 — Appendix S1 [file CAM4-12-696-s001.zip › Additional file 4 - Table S1-S2.xlsx]

## Sheet: Table S1
Term	Overlap	P.value	Adjusted.P.value	Old.P.value	Old.Adjusted.P.value	Odds.Ratio	Combined.Score	Genes
Oocyte meiosis	2/129	0.00307348	0.0311528	0	0	28.4324	164.48	PTTG1;AURKA
Caffeine metabolism	1/6	0.0038941	0.0311528	0	0	333.033	1847.77	CYP1A2
Linoleic acid metabolism	1/29	0.0186923	0.0966063	0	0	59.4018	236.398	CYP1A2
Tryptophan metabolism	1/42	0.0269665	0.0966063	0	0	40.5407	146.48	CYP1A2
Mineral absorption	1/60	0.0383167	0.0966063	0	0	28.1469	91.8115	MT1F
Steroid hormone biosynthesis	1/61	0.0389437	0.0966063	0	0	27.6764	89.8275	CYP1A2
Retinol metabolism	1/68	0.043322	0.0966063	0	0	24.7761	77.7746	CYP1A2
Metabolism of xenobiotics by cytochrome P450	1/76	0.0483032	0.0966063	0	0	22.1244	67.0428	CYP1A2
Progesterone-mediated oocyte maturation	1/100	0.0631034	0.0988937	0	0	16.7407	46.2543	AURKA
C-type lectin receptor signaling pathway	1/104	0.0655494	0.0988937	0	0	16.0874	43.8373	CLEC1B
Drug metabolism	1/108	0.0679894	0.0988937	0	0	15.4829	41.6242	CYP1A2
Cell cycle	1/124	0.077691	0.103588	0	0	13.458	34.3854	PTTG1
Ubiquitin mediated proteolysis	1/140	0.0872992	0.107445	0	0	11.8993	29.0154	UBE2C
Human T-cell leukemia virus 1 infection	1/219	0.1334	0.152457	0	0	7.55696	15.2228	PTTG1
Chemical carcinogenesis	1/239	0.144725	0.154374	0	0	6.91492	13.366	CYP1A2
Neuroactive ligand-receptor interaction	1/341	0.200388	0.200388	0	0	4.81544	7.74082	VIPR1

## Sheet: Table S2
Term	Overlap	P.value	Adjusted.P.value	Old.P.value	Old.Adjusted.P.value	Odds.Ratio	Combined.Score	Genes
anaphase-promoting complex-dependent catabolic process (GO:0031145)	3/84	1.98282e-05	0.00370788	0	0	73.7259	798.334	PTTG1;UBE2C;AURKA
regulation of mitotic sister chromatid separation (GO:0010965)	2/16	4.65604e-05	0.0043534	0	0	259.39	2587.35	PTTG1;UBE2C
modification-dependent protein catabolic process (GO:0019941)	3/201	0.000265523	0.0165509	0	0	29.9833	246.877	PTTG1;UBE2C;AURKA
proteasome-mediated ubiquitin-dependent protein catabolic process (GO:0043161)	3/321	0.00103956	0.0485994	0	0	18.5557	127.458	PTTG1;UBE2C;AURKA
ubiquitin-dependent protein catabolic process (GO:0006511)	3/354	0.00137824	0.051546	0	0	16.7829	110.548	PTTG1;UBE2C;AURKA
alkaloid metabolic process (GO:0009820)	1/5	0.00324605	0.0539539	0	0	416.312	2385.6	CYP1A2
monoterpenoid metabolic process (GO:0016098)	1/6	0.0038941	0.0539539	0	0	333.033	1847.77	CYP1A2
free ubiquitin chain polymerization (GO:0010994)	1/6	0.0038941	0.0539539	0	0	333.033	1847.77	UBE2C
terpenoid metabolic process (GO:0006721)	1/7	0.00454175	0.0539539	0	0	277.514	1497.03	CYP1A2
regulation of RNA biosynthetic process (GO:2001141)	1/8	0.00518902	0.0539539	0	0	237.857	1251.42	FCN3
regulation of metaphase/anaphase transition of cell cycle (GO:1902099)	1/8	0.00518902	0.0539539	0	0	237.857	1251.42	UBE2C
organic cyclic compound catabolic process (GO:1901361)	1/9	0.0058359	0.0539539	0	0	208.115	1070.48	CYP1A2
regulation of cellular extravasation (GO:0002691)	1/9	0.0058359	0.0539539	0	0	208.115	1070.48	PLVAP
regulation of mitotic cell cycle phase transition (GO:1901990)	2/188	0.00640394	0.0539539	0	0	19.3558	97.7632	UBE2C;AURKA
positive regulation of establishment of protein localization to telomere (GO:1904851)	1/10	0.0064824	0.0539539	0	0	184.981	932.06	CCT3
omega-hydroxylase P450 pathway (GO:0097267)	1/10	0.0064824	0.0539539	0	0	184.981	932.06	CYP1A2
complement activation, lectin pathway (GO:0001867)	1/10	0.0064824	0.0539539	0	0	184.981	932.06	FCN3
positive regulation of protein localization to Cajal body (GO:1904871)	1/11	0.0071285	0.0539539	0	0	166.475	822.995	CCT3
positive regulation of cellular extravasation (GO:0002693)	1/11	0.0071285	0.0539539	0	0	166.475	822.995	PLVAP
protein kinase C signaling (GO:0070528)	1/11	0.0071285	0.0539539	0	0	166.475	822.995	PLVAP
regulation of protein localization to Cajal body (GO:1904869)	1/11	0.0071285	0.0539539	0	0	166.475	822.995	CCT3
regulation of establishment of protein localization to telomere (GO:0070203)	1/11	0.0071285	0.0539539	0	0	166.475	822.995	CCT3
positive regulation of ubiquitin protein ligase activity (GO:1904668)	1/12	0.00777422	0.0539539	0	0	151.333	735.017	UBE2C
exit from mitosis (GO:0010458)	1/12	0.00777422	0.0539539	0	0	151.333	735.017	UBE2C
positive regulation of protein localization to chromosome, telomeric region (GO:1904816)	1/12	0.00777422	0.0539539	0	0	151.333	735.017	CCT3
mitotic cell cycle phase transition (GO:0044772)	2/209	0.00785812	0.0539539	0	0	17.3737	84.1967	UBE2C;AURKA
negative regulation of macromolecule biosynthetic process (GO:0010558)	1/13	0.00841955	0.0539539	0	0	138.715	662.671	FCN3
negative regulation of bone mineralization (GO:0030502)	1/14	0.00906449	0.0539539	0	0	128.038	602.215	ECM1
steroid catabolic process (GO:0006706)	1/14	0.00906449	0.0539539	0	0	128.038	602.215	CYP1A2
positive regulation of telomerase RNA localization to Cajal body (GO:1904874)	1/15	0.00970904	0.0539539	0	0	118.887	551.005	CCT3
